# Supplementary material for: Propofol, an Anesthetic Agent, Inhibits HCN Channels through the Allosteric Modulation of the cAMP-Dependent Gating Mechanism
Source: Biomolecules. 2022 Apr 12;12(4):570. doi: 10.3390/biom12040570 (PMC9032835; doi:10.3390/biom12040570)
Supplement: Supplementary file 1 [file biomolecules-12-00570-s001.zip]

Archive with 1 entries (1 files):
- biomolecules-1672706-supplementary.pdf
